# Supplementary material for: Rapid Detection Assay for Infectious Bronchitis Virus Using Real-Time Reverse Transcription Recombinase-Aided Amplification
Source: Viruses. 2025 Aug 27;17(9):1172. doi: 10.3390/v17091172 (PMC12474456; doi:10.3390/v17091172)
Supplement: Supplementary file 1 [file viruses-17-01172-s001.zip]

Archive with 1 entries (1 files):
- viruses-3769003-supplementary.pdf
